# Supplementary material for: Burnout and Its Associated Factors Among Long-Term Care Workers: A Mixed-Methods Study Based on the Social–Ecological Framework
Source: Behav Sci (Basel). 2026 Mar 13;16(3):419. doi: 10.3390/bs16030419 (PMC13024485; doi:10.3390/bs16030419)
Supplement: Supplementary file 1 [file behavsci-16-00419-s001.zip]

Archive with 1 entries (1 files):
- behavsci-4071987-supplementary.pdf
